# Supplementary material for: Photonics of Some Monomethine Cyanine Dyes in Solutions and in Complexes with Biomolecules
Source: Int J Mol Sci. 2023 Sep 11;24(18):13954. doi: 10.3390/ijms241813954 (PMC10531095; doi:10.3390/ijms241813954)
Supplement: Supplementary file 1 [file ijms-24-13954-s001.zip]

Archive with 1 entries (1 files):
- ijms-2577122-supplementary.pdf
